# Supplementary material for: Hydration Patterns in Sodium Alginate Polymeric Matrix Tablets—The Result of Drug Substance Incorporation
Source: Materials (Basel). 2021 Oct 29;14(21):6531. doi: 10.3390/ma14216531 (PMC8585188; doi:10.3390/ma14216531)
Supplement: Supplementary file 1 [file materials-14-06531-s001.zip]

Archive with 1 entries (1 files):
- materials-1421464-supplementary.pdf
